# Supplementary material for: Sensitive and Specific Detection of Lumpy Skin Disease Virus in Cattle by CRISPR-Cas12a Fluorescent Assay Coupled with Recombinase Polymerase Amplification
Source: Genes (Basel). 2022 Apr 22;13(5):734. doi: 10.3390/genes13050734 (PMC9141258; doi:10.3390/genes13050734)
Supplement: Supplementary file 1 [file genes-13-00734-s001.zip]

Archive with 1 entries (1 files):
- genes-1680181-supplementary.pdf
